# Supplementary material for: MG53 promotes corneal wound healing and mitigates fibrotic remodeling in rodents
Source: Commun Biol. 2019 Feb 20;2:71. doi: 10.1038/s42003-019-0316-7 (PMC6382791; doi:10.1038/s42003-019-0316-7)
Supplement: Supplementary file 4 — Supplementary Data 1 [file 42003_2019_316_MOESM4_ESM.xlsx]

## Sheet: Figure 1F
rhMG53 (ug/ml)	0	12.5	25	50	100	200
experiment 1	128	94	80	67	44	33
experiment 2	104	86	73	56	37	16
experiment 3	113	87	74	39	25	24
mean	115	89	75.6667	54	35.3333	24.3333

## Sheet: Figure 2B Figure 2C
Figure 2B
vascularization daily averages										individual daily scores
day	1	3	5	7	9	11	14			51	52	77	90	79	avg	SD	589	590	635	609	613	avg	SD
WT	0	0	0.3	0.3	0.3	0.3	0.3		day 1	0	0	0	0	0	0	0	0	0	0	0	0	0	0
KO	0	0.8	1.4	2.2	2.4	2.4	2.5		day 3	0	0	0	0	0	0	0	2	1	1	0	0	0.8	0.83666
									day 5	0	0.5	0.5	0.5	0	0.3	0.273861	3	2	1	1	0	1.4	1.14018
SD	0	0	0.273861	0.273861	0.273861	0.273861	0.273861		day 7	0	0.5	0.5	0.5	0	0.3	0.273861	3	2	2	2	2	2.2	0.447214
SD	0	0.83666	1.14018	0.447214	0.41833	0.41833	0.5		day 9	0	0.5	0.5	0.5	0	0.3	0.273861	3	2	2	2.5	2.5	2.4	0.41833
									day 11	0	0.5	0.5	0.5	0	0.3	0.273861	3	2	2	2.5	2.5	2.4	0.41833
									day 14	0	0.5	0.5	0.5	0	0.3	0.273861	3	2	2	2.5	3	2.5	0.5
Figure 2C
Opacity daily averages										individual daily scores
day	1	3	5	7	9	11	14			51	52	77	90	79	avg	SD	589	590	635	609	613	avg	SD
WT	0	0.3	1	1.9	2.2	2.5	2.6		day 1	0	0	0	0	0	0	0	0	0	0	0	0	0	0
KO	0	0.2	2	3.1	3.8	4	4		day 3	0.5	0.5	0	0	0.5	0.3	0.244949	0	0.5	0.5	0	0	0.2	0.244949
									day 5	1	1	2	0.5	0.5	1	0.547723	2	3	2	1	2	2	0.632456
SD	0	0.244949	0.547723	0.374166	0.4	0.774597	1.0198		day 7	1.5	2	2.5	1.5	2	1.9	0.374166	3	4	3	2.5	3	3.1	0.489898
SD	0	0.244949	0.632456	0.489898	0.4	0	0		day 9	1.5	2.5	2.5	2	2.5	2.2	0.4	4	4	4	3	4	3.8	0.4
									day 11	1	3	3	3	2.5	2.5	0.774597	4	4	4	4	4	4	0
									day 14	1	3	4	3	2	2.6	1.0198	4	4	4	4	4	4	0

## Sheet: Figure 2
Fig 2E
epi OS
A	B	C	D	E	F	G	H	I	J		wildtype injured	wildtype uninjured	MG53 KO injured	MG53 KO uninjured
3	3	3	3	3	3	3	3	2	4		3.35	5.2	2.7	5.25
3	4	2	4	3	4	2	2	2	3		0.587143	0.410391	0.571241	0.444262
3	4	3	3	3	3	2	3	2	4
3	3	3	4	4	3	3	3	2	4
3	3.5	2.75	3.5	3.25	3.25	2.5	2.75	2	3.75
epi OD
A	B	C	D	E	F	G	H	I	J
5	5	5	5	5	5	5	5	5	5
6	6	5	6	6	6	5	6	6	5
5	5	5	5	5	5	5	5	6	6
5	5	5	5	5	5	5	5	5	5
5.25	5.25	5	5.25	5.25	5.25	5	5.25	5.5	5.25
Fig 2F
Uninjuered	WT	1.21777	1.45017	0.740001	0.970612	0.621452
Uninjuered	KO	0.48767	1.56789	1.24319	1.33255	1.02034
injured	WT	3.08153	1.97852	1.71598	1.78481	1.65727	1.2497
injured	KO	12.1854	8.75128	10.9439	7.36646	15.1702	8.73994	3.52465
Fig 2H
	whole area	CD 31	ratio
WT1	53025	20612	0.388722
WT2	56476	30938	0.547808
WT3	62551	24423	0.390449
WT-figure	116313	56573	0.486386
KO1	58263	45660	0.783688
KO2	68196	44231	0.648586
KO3	65509	37492	0.572318
KO-figure	118618	72931	0.614839
Fig 2J
		whole area	flourescien area	ratio	average				whole area	flourescien area	ratio	average
day0	mg53-1			1	1		day0	saline-1			1	1
	mg53-2			1				saline-2			1
	mg53-3			1				saline-3			1
day1	mg53-1	2421	989	0.408509	0.430517		day1	saline-1	2132	1320	0.619137	0.625617
	mg53-2	2592	1104	0.425926				saline-2	2280	1576	0.691228
	mg53-3	2052	938	0.457115				saline-3	2023	1146	0.566485
day4	mg53-1	1655	392	0.236858	0.141746		day4	saline-1	2020	494	0.244554	0.319084
	mg53-2	1923	210	0.109204				saline-2	2381	786	0.330113
	mg53-3	1263	100	0.0791766				saline-3	2423	927	0.382584
	mg53-1	960	126	0.13125	0.04375		day7	saline-1	1070	196	0.183178	0.20034
day7	mg53-2		0	0				saline-2	1024	275	0.268555
	mg53-3		0	0				saline-3	2177	325	0.149288

## Sheet: Figure 3C Figure 3D
Figure 3C
Clinical Opacity scores
Wild Type									rhMG53
1	2	3	4	6	7				1	2	3	4	6	7
0	0	0	1	2	2				0	0	1	1	1	1
0	0	1	1	2.5	2				0	0	0	0	1	1
0	0	0	1	2	1.5				0	0	1	1	1	1
0	0	0	1	1.5	1.5
0	0	0.25	1	2	1.75	Average			0	0	0.666667	0.666667	1	1	Average
0	0	0.5	0	0.408248	0.288675	SD			0	0	0.57735	0.57735	0	0	SD
#DIV/0!	#DIV/0!	0.352413	0.285591	0.0089936	0.0070776	p
Figure 3D
Vascularization scores
Wild Type									rhMG53
0	0	0.5	0.5	1	0.5				0	0	0.5	0.5	0.5	0.5
0	0	0.5	1	2	1				0	0	0.5	1	0	0
0	0	0.5	1	2	2.5				0	0	0.5	0.5	1	1.5
0	0	0.5	1	3	2
0	0	0.5	0.875	2	1.5	Average			0	0	0.5	0.666667	0.5	0.666667	Average
0	0	0	0.25	0.816497	0.912871	SD			0	0	0	0.288675	0.5	0.763763	SD
#DIV/0!	#DIV/0!	#DIV/0!	0.352413	0.0390192	0.258629	p

## Sheet: Figure 3F Figure 3G
		Figure 3F			Figure 3G
		alphaSMA			CD31
		MG53	vehicle		MG53	vehicle
		504.998	703.439		64.6057	187.068
		460.576	415.436		40.0937	52.2153
		349.755	670.84		224.036	306.297
		324.943	809.019		253.111	317.19
		750.373	634.542		292.805	300.399
		586.34	547.915		295.353	282.71
		152.642	902.633		19.9357	522.443
		134.179	669.573		17.936	409.911
		224.373	422.297		46.3553	223.169
		196.334	736.035		34.8623	157.787
		394.772	1283.78		283.184	325.85
		562.209	746.172		221.717	166.577
		196.011	506.222		31.5473	182.223
		427.196	518.516		60.214	200.595
		252.409	524.737		206.398	120.255
		113.255	327.299		60.3387	39.3863
		alphaSMA			CD31
		MG53	vehicle		MG53	vehicle
	avg	351.898	651.154		134.531	237.13
	SD	186.223	228.97		111.871	126.934

## Sheet: Figure 4C
	Figure 4C
	Fibroblasts		Myofibroblasts
	vehicle	rhMG53	vehicle	rhMG53
	35	100	39	45
	13	81	48	37
	26	97	17	56
	27	80	46	39
	32	100	13	43
	21	95	52	48
	26	100	14	32
	25.7	93.3	32.7	42.9
	7.2	8.9	17.4	7.9

## Sheet: Figure 5B Figure 5C
Figure 5B
time (mins)	0	20	30	40	60
Fibroblasts cell+MG53	1385.85	2069	5928	32773	44906
Fibroblasts cell+BSA	1749.9	2911.19	2843.39	4532	3933
std
fibroblasts mg53	1343.66	2219.83	4416.77	5529	5941.3
fibroblasts BSA	985.67	1326.48	2911.42	3933.48	2016
Figure 5C
Fibronectin
Basal	TGF beta	rhMG53	TGF beta rhMG53
1	8.42029	1.73556	1.30268
1	4.92241	1.14709	4.82091
1	11.1071	2.59683	2.95036
alfa SMA
Basal	TGF beta	rhMG53	TGF beta rhMG53
1	20.4542	0.525265	7.69256
1	17.3587	0.456424	9.37818
1	35.4688	2.98423	17.7786

## Sheet: Figure 5D
Figure 5D
Fibronectin
Basal	TGF beta	rhMG53	TGF beta rhMG53
1	8.20641	2.75761	0.231661
1	8.61441	2.85486	0.293226
1	8.32097	2.7961	0.447539
alfa SMA
Basal	TGF beta	rhMG53	TGF beta rhMG53
1	81.3252	1.61585	18.9046
1	82.4605	2.0595	17.988
1	84.1931	1.3308	19.8211

## Sheet: Figure 5E
Figure 5E
P-Smad2 level
15min				ave
N	1	1	1	1
T	1.39165	15.178	5.82555	7.46506
M	0.336299	0.718026	0.849228	0.634518
MT	1.55052	22.0334	6.46285	10.0156
1h
N	1	1	1	1
T	5.56603	13.747	6.35116	8.55472
M	0.539337	0.708905	0.600609	0.616284
MT	1.80463	4.24633	2.28176	2.77757
P-Smad5 level
15min	data		ave
N	1	1	1
T	3.33151	1.92103	2.62627
M	2.14855	0.986591	1.56757
MT	4.59492	2.56045	3.57769
1h
N	1	1	1
T	3.44816	2.80531	3.12674
M	1.35768	1.03312	1.1954
MT	2.44046	1.59965	2.02005
